# Supplementary material for: Cisplatin-Induced Giant Cells Formation Is Involved in Chemoresistance of Melanoma Cells
Source: Int J Mol Sci. 2020 Oct 24;21(21):7892. doi: 10.3390/ijms21217892 (PMC7660656; doi:10.3390/ijms21217892)
Supplement: Supplementary file 1 [file ijms-21-07892-s001.zip]

Archive with 5 entries (4 files):
- ijms-963774-supplementary/
- ijms-963774-supplementary/IJMS supplementary proof.doc
- ijms-963774-supplementary/Video S1.mov
- ijms-963774-supplementary/Video S2.mov
- ijms-963774-supplementary/Video S3.mov
